# Supplementary material for: Phenolic, Polysaccharide, and Color Variability in Chilean Commercial Chardonnay Wines: Influence of Closure Type, Geographic Origin, and Vintage
Source: Foods. 2026 May 14;15(10):1735. doi: 10.3390/foods15101735 (PMC13205873; doi:10.3390/foods15101735)
Supplement: Supplementary file 1 [file foods-15-01735-s001.zip]

Archive with 1 entries (1 files):
- foods-4299398-supplementary.pdf
